# Supplementary material for: Fungal Infections in the Caribbean: A Review of the Literature to Date
Source: J Fungi (Basel). 2023 Dec 8;9(12):1177. doi: 10.3390/jof9121177 (PMC10745041; doi:10.3390/jof9121177)
Supplement: Supplementary file 1 [file jof-09-01177-s001.zip]

Archive with 1 entries (1 files):
- jof-2681473-supplementary.pdf
